# Supplementary material for: A Distinct and Divergent Lineage of Genomic Island-Associated Type IV Secretion Systems in Legionella
Source: PLoS One. 2013 Dec 16;8(12):e82221. doi: 10.1371/journal.pone.0082221 (PMC3864950; doi:10.1371/journal.pone.0082221)
Supplement: Table S5 — Comparisons of estimated dN/dS values for different sets of LGI-T4SS clusters. (XLS) [file pone.0082221.s008.xls]

## Sheet: Sheet1
Table S5. Comparisons of estimated dN/dS values for different sets of LGI-T4SS clusters.
Comparing omega values of GI-T4SSs from LGI-1 and LGI-2.
The long branch separating these two clades is not included in this analysis marked as background
dN/dS = omega
	Is LGI-1 and LGI-2 evolving with different omega values?	If omega of LGI-1 and LGI-2 is the same, is the omega < 1?		if omega of LGI-1 and LGI-2 are significantly different, is the omega of LGI-1 < 1?			if omega of LGI-1 and LGI-2 are significantly different, is the omega of LGI-1 < 1?
	M2vsM2	M2vsM2		M2vsM2			M2vsM2
	M2 w1=est, M2 w2=est	M2 w2=1, M2 w2=est	w	M2 w=1 M2 w=est. $2 = LGI-1	w1 (LGI-2)	w2 (LGI-1)	M2 w=1 M2 w=est. $2 = LGI-2	w1	w2
LgiA		p<0.01	0.19694
LgiB		p<0.01	0.24638
LgiC		p<0.01	0.13943
LgiD		p<0.01	0.20262
LgiE	p<0.05	p<0.01	0.24564	p<0.01	0.25843	0.13878	p<0.01	0.13878	0.25843
LgiF		p<0.01	0.09554
LgiG		p<0.01	0.12112
LgiH		p<0.01	0.09219
LgiI	p<0.05	p<0.01	0.17882	p<0.01	0.19044	0.05016	p<0.01	0.05015	0.19044
LgiJ	p<0.01			p<0.01	0.14867	0.06008	p<0.01	0.06008	0.14867
LgiL	p<0.01			p<0.01	0.14432	0.05463	p<0.01	0.05463	0.14432
LgiO	p<0.01			p<0.01	0.10068	0.0594	p<0.01	0.0594	0.10068
LgiP	p<0.01			p<0.01	0.08201	0.04219	p<0.01	0.04217	0.08201
LgiQ	p<0.01			p<0.01	0.0748	0.039	p<0.01	0.039	0.0748
LgiT	p<0.01			p<0.01	0.09714	0.06808	p<0.01	0.06808	0.09714
Legend:
p<0.01	H0 rejected = p<0.01
p<0.05	H0 rejected = p<0.05
Comparing omega values of GI-T4SSs from LGI-1 and LGI-2 (LppGI-2, LpcGI-2, LpwGI-2).
The long branch separating these two clades is also not included and is marked as a background branch. The L. drancourtii LdrGI-a, LdrGI-b and L. longbeachae LlbGI GI-T4SS sequences were also included in the background clade.
dN/dS = omega
	Is LGI-1 and LGI-2(3taxa) evolving with different omega values?	If omega of LGI-1 and LGI-2(3taxa) is the same, is the omega < 1?		if omega of LGI-1 and LGI-2(3taxa) are significantly different, is the omega of LGI-1 < 1?			if omega of LGI-1 and LGI-2(3taxa) are significantly different, is the omega of LGI-2 < 1?
	M2vsM2	M2vsM2		M2vsM2			M2vsM2
	M2 w1=est, M2 w2=est	M2 w2=1, M2 w2=est	w	M2 w=1 M2 w=est. $2 = LGI-1	w1 (LGI-2)	w2 (LGI-1)	M2 w=1 M2 w=est. $2 = LGI-2	w1 (LGI-1)	w2 (LGI-2)
LgiA		p<0.01	0.21251
LgiB	p<0.01			p<0.01	0.31789	0.16311	p<0.01	0.16311	0.31789
LgiC		p<0.01	0.11103
LgiD		p<0.01	0.17242
LgiE		p<0.01	0.17329
LgiF		p<0.01	0.08889
LgiG		p<0.01	0.07551
LgiH		p<0.01	0.07898
LgiI		p<0.01	0.11159
LgiJ	p<0.05	p<0.01	0.10453	p<0.01	0.06067	0.13274	p<0.01	0.13274	0.06067
LgiL	p<0.01			p<0.01	0.05525	0.12824	p<0.01	0.12824	0.05525
LgiO		p<0.01	0.07673
LgiP		p<0.01	0.03884
LgiQ		p<0.01	0.05173
LgiT		p<0.01	0.07293
Legend:
p<0.01	H0 rejected = p<0.01
p<0.05	H0 rejected = p<0.05
