# Supplementary material for: A Distinct and Divergent Lineage of Genomic Island-Associated Type IV Secretion Systems in Legionella
Source: PLoS One. 2013 Dec 16;8(12):e82221. doi: 10.1371/journal.pone.0082221 (PMC3864950; doi:10.1371/journal.pone.0082221)
Supplement: Table S6 — Annotation of genes encoded within ten LGIs (as shown in Figures S1 and S2). (XLS) [file pone.0082221.s009.xls]

## Sheet: Sheet1
Table S6. Annotation of genes encoded within ten LGIs (as shown in Figures S1 and S2).
LpgGI-1
Locus tag	Gene	Product	Length (aa)
lpg0972	tRNA-Thr
lpg0973		putative proline hydroxylase	253
lpg0974		Conserved hypothetical protein	360
lpg0975		Putative membrane protein	280
lpg0976	ardA	Putative antirestriction protein	169
lpg0977	ssb	Single stranded DNA-binding protein	141
lpg0978		Conserved hypothetical protein	83
lpg0979	aacA4	Putative aminoglycoside acetyltransferase	180
lpg0980	intP1	Putative integrase	308
lpg0981	intP2	Putative integrase	270
lpg0982		Conserved hypothetical protein	289
lpg0983	lgi1T	LGI-T4SS subunit, virD4/TraD-like	649
lpg0984	lgi1S	LGI-T4SS subunit	110
lpg0985	lgi1R	LGI-T4SS subunit	58
lpg0986	lgi1Q	LGI-T4SS subunit, TraG-like	518
lpg0987	lgi1P	LGI-T4SS subunit	456
lpg0988	lgi1O	LGI-T4SS subunit	325
lpg0989	lgi1N	LGI-T4SS subunit, virB4/TraC-like	917
lpg0990	lgi1M	LGI-T4SS subunit	116
lpg0991	lgi1L	LGI-T4SS subunit, TraB-like	420
lpg0992	lgi1K	LGI-T4SS subunit	259
lpg0993	lgi1J	LGI-T4SS subunit	219
lpg0994	lgi1I	LGI-T4SS subunit	121
lpg0995	lgi1H	LGI-T4SS subunit	122
lpg0996	lgi1G	LGI-T4SS subunit	89
lpg0997	lgi1F	LGI-T4SS subunit	109
lpg0998	lgi1E	LGI-T4SS subunit	211
lpg0999	lgi1D	LGI-T4SS subunit	144
lpg1000	lgi1C	LGI-T4SS subunit	274
lpg1001	lgi1B	LGI-T4SS subunit	196
lpg1002	lgi1A	LGI-T4SS subunit	138
lpg1003	lvrC	Legionella vir homolog C, regulator	67
lpg1004	lvrB	Legionella vir homolog B	118
lpg1005	lvrA	Legionella vir homolog A	304
lpg1005a	lvrR	Legionella vir homolog R, repressor	84
lpg1006	helC	Cation efflux system protein C	415
lpg1007	helB	Cation efflux system protein B	419
lpg1008	helA	Cation efflux system protein A	1051
lpg1009	cadA	Putative cadmium-transporting ATPase	730
lpg1010	cadA	Putative cadmium-transporting ATPase	636
lpg1011		Conserved hypothetical protein	132
lpg1012		Conserved hypothetical protein	66
lpg1013		hypothetical protein	84
lpg1014		Putative dehydrogenase	58
lpg1015		hypothetical protein	177
lpg1016		Putative secreted protein	295
lpg1017	ctpA	Putative calcium-transporting ATPase	843
lpg1018	cebC	Cation efflux system protein C	420
lpg1019	cebB	Cation efflux system protein B	378
lpg1020	cebA	Cation efflux system protein A	1048
lpg1021		Putative beta lactamase	454
lpg1022	deoA	Putative pyrimidine-nucleoside phosphorylase	518
lpg1023		Ribose-phosphate pyrophosphokinase	304
lpg1024	copA	Copper-transporting P-type ATPase - Confers copper resistance	737
lpg1025	yegE	Putative diguanylate cyclase	294
lpg1026		Putative outer membrane lipoprotein	125
lpg1027	cecC	Cation efflux system protein C	446
lpg1028	cecB	Cation efflux system protein B	323
lpg1029	cecA	Cation efflux system protein A	1072
lpg1030		Conserved hypothetical protein	151
lpg1031		Conserved hypothetical protein	115
lpg1032		Putative lipid metabolism protein	560
lpg1033		Conserved hypothetical protein	69
lpg1034		Putative membrane protein	176
lpg1035	copA	Putative copper-transporting P-type ATPase	1025
lpg1036		Putative outer membrane lipoprotein	156
lpg1037		hypothetical protein	56
lpg1038		hypothetical protein	106
lpg1039		Conserved hypothetical protein	99
lpg1040		Putative isoprenylcysteine methyltransferase	222
lpg1041		Conserved hypothetical protein	166
lpg1042		hypothetical protein	306
lpg1043		Conserved hypothetical protein	254
lpg1044		Putative oxidoreductase	658
lpg1045		hypothetical protein	65
lpg1046		Conserved hypothetical protein	130
lpg1047	atpG	F-type ATPase gamma subunit	290
lpg1048	atpA	F-type ATPase alpha subunit	491
lpg1049	atpF	F-type ATPase subunit b	248
lpg1050	atpE	F-type ATPase subunit c	63
lpg1051	atpB	F-type ATPase subunit a	231
lpg1052		F-type ATPase delta subunit	93
lpg1053	atpC	F-type ATPase epsilon subunit	137
lpg1054	atpD	F-type ATPase beta subunit	475
lpg1055		Putative membrane protein	147
lpg1056		Putative heme binding protein	181
lpg1057		Putative diguanylate cyclase	507
lpg1058	phaC	Putative polyhydroxyalkanoate synthase	601
lpg1059	phaB	Putative acetoacetyl-CoA reductase	266
lpg1060	cspC	Cold shock protein	88
lpg1061		Conserved hypothetical protein	153
lpg1062	hcpD	Putative beta-lactamase	343
lpg1063	proP	Proline transporter	431
lpg1064		Peptide deformylase	173
lpg1065		Conserved hypothetical protein	213
lpg1066		Putative transcription factor	186
lpg1067		Conserved hypothetical protein	86
lpg1068		Putative transcriptional regulator	68
lpg1069		Putative abortive infection bacteriophage resistance protein	341
lpg1070	int	Putative integrase	394
Repeat
lpg1071		Putative transposase (pseudogene)	92
lpg1072		Putative transposase (pseudogene)	307
lpg1073		hypothetical protein	376
lpg1074		Conserved hypothetical protein	395
lpg1075		Conserved hypothetical protein	114
lpg1076		hypothetical protein	91
lpg1077		Putative helicase	570
lpg1078		Conserved hypothetical protein	124
lpg1079		hypothetical protein	57
lpg1080		Putative deoxyguanosine triphosphate triphosphohydrolase	452
lpg1081		Putative excisionase	501
lpg1082		hypothetical protein	136
lpg1083		Conserved hypothetical protein	228
lpg1084		Conserved hypothetical protein	344
lpg1085		Putative integrase	415
Repeat
LpcGI-1
Locus tag	Gene	Product	Length (aa)
LPC_2315	tRNA-Thr
LPC_2314		Putative proline hydroxylase	253
LPC_2313		Conserved hypothetical protein	360
LPC_2312		Putative membrane protein	278
LPC_2311	ardA	Antirestriction protein	169
LPC_2310	ssb	Single stranded DNA binding protein	141
LPC_2309		Conserved hypothetical protein	65
LPC_2308	aacA4	Putative acetyltransferase	178
LPC_2307	intP1	Putative integrase	300
LPC_2306	intP2	Putative integrase	269
LPC_2305		hypothetical protein	61
LPC_2304		hypothetical protein	174
LPC_2303		Putative phosphotransferase	156
LPC_2302		Conserved hypothetical protein	153
LPC_2301		Putative acetyltransferase	294
LPC_2300		Streptomycin 3''-adenylyltransferase	278
LPC_2299		Putative formamidase	228
LPC_2298		Putative acetyltransferase	332
LPC_2297		Putative kinase	356
LPC_2296	lgi1T	LGI-T4SS subunit, virD4/TraD-like	665	10
LPC_2295	lgi1S	LGI-T4SS subunit	110
LPC_2294	lgi1R	LGI-T4SS subunit	58
LPC_2293	lgi1Q	LGI-T4SS subunit, TraG-like	518
LPC_2292	lgi1P	LGI-T4SS subunit	456
LPC_2291	lgi1O	LGI-T4SS subunit	325
LPC_2290	lgi1N	LGI-T4SS subunit, virB4/TraC-like	917
LPC_2289	lgi1M	LGI-T4SS subunit	116
LPC_2288	lgi1L	LGI-T4SS subunit, TraB-like	420
LPC_2287	lgi1K	LGI-T4SS subunit	259
LPC_2286	lgi1J	LGI-T4SS subunit	219
LPC_2285	lgi1I	LGI-T4SS subunit	121
LPC_2284	lgi1H	LGI-T4SS subunit	122
LPC_2283	lgi1G	LGI-T4SS subunit	89
LPC_2282	lgi1F	LGI-T4SS subunit	109
LPC_2281	lgi1E	LGI-T4SS subunit	211
LPC_2280	lgi1D	LGI-T4SS subunit	144
LPC_2279	lgi1C	LGI-T4SS subunit	274
LPC_2278	lgi1B	LGI-T4SS subunit	196
LPC_2277	lgi1A	LGI-T4SS subunit	138
LPC_2276	lvrC	Legionella vir homolog C, regulator	67
LPC_2275	lvrB	Legionella vir homolog B	118
LPC_2274	lvrA	Legionella vir homolog A	300
LPC_2273	lvrR	Legionella vir homolog R, repressor	85
LPC_2272		Putative secreted protein	317
LPC_2271	helC	Cation efflux system protein C	401
LPC_2270	helB	Cation efflux system protein B	419
LPC_2269	helA	Cation efflux system protein A	1050
LPC_2268	cadA	Putative cadmium-transporting ATPase	714
LPC_2267		Conserved hypothetical protein	58
LPC_2266		Conserved hypothetical protein	58
LPC_2265		hypothetical protein	25
LPC_2264		hypothetical protein	55
LPC_2263	ctpA	Putative calcium-transporting ATPase	900
LPC_2262	cebC	Cation efflux system protein C	420
LPC_2261	cebB	Cation efflux system protein B	378
LPC_2260	cebA	Cation efflux system protein A	1048
LPC_2258		Putative beta lactamase	454
LPC_2257	deoA	Pyrimidine-nucleoside phosphorylase	505
LPC_2256		Ribose-phosphate pyrophosphokinase	302
LPC_2255		Predicted membrane protein	57
LPC_2254	copA1	Copper-transporting P-type ATPase	739
LPC_2253	yegE	Putative diguanylate cyclase	288
LPC_2252		Putative outer membrane lipoprotein	124
LPC_2251	cecC	Cation efflux system protein C	433
LPC_2250	cecB	Cation efflux system protein B	324
LPC_2249	cecA	Cation efflux system protein A	1071
LPC_2248		hypothetical protein	151
LPC_2247		Putative methyl-transferase	352
LPC_2246		Conserved hypothetical protein	152
LPC_2245		putative toxin (plasmid stabilisation protein)	96
LPC_2244		Conserved hypothetical protein	74
LPC_2243	cusA	Cation efflux system protein A	1045
LPC_2242	cusB	Cation efflux system protein B	419
LPC_2241	cusC	Cation efflux system protein C	424
LPC_2240		Conserved hypothetical protein	104
LPC_2239		Putative lipid metabolism protein	560
LPC_2238		Conserved hypothetical protein	52
LPC_2237		Conserved hypothetical protein	62
LPC_2236		Predicted membrane protein	163
LPC_2235	copA	putative copper resistance protein	1030
LPC_2234		Putative glutamate dehydrogenase	429
LPC_2233		Similar to variable region with repetitive sequence, vrrB	108
LPC_2232		Conserved hypothetical protein	72
LPC_2231		Putative protein-S-isoprenylcysteine methyltransferase	222
LPC_2230		Conserved hypothetical protein	167
LPC_2229		Similar to cytochrome-C family protein	274
LPC_2228		Conserved hypothetical protein	254
LPC_2227		Putative oxidoreductase	628
LPC_2226	atpG	F-type ATPase gamma subunit	290
LPC_2225	atpA	F-type ATPase alpha subunit	491
LPC_2224	atpF	F-type ATPase subunit b	248
LPC_2223	atpE	F-type ATPase subunit c	92
LPC_2222	atpB	F-type ATPase subunit a	231
LPC_2221		F-type ATPase delta subunit	93
LPC_2220	atpC	F-type ATPase epsilon subunit	137
LPC_2219	atpD	F-type ATPase beta subunit	475
LPC_2218		Predicted membrane protein	150
LPC_2217		Conserved hypothetical protein	72
LPC_2216	phbC	Putative polyhydroxyalkanoate synthase	598
LPC_2215	phaB	Putative acetoacetyl-CoA reductase	248
LPC_2214	cspC	Cold shock protein	74
LPC_2213		Conserved hypothetical protein	144
LPC_2212	hcpD	Putative beta-lactamase	343
LPC_2211	proP	Proline transporter	431
LPC_2210		Peptide deformylase	173
LPC_2209		Conserved hypothetical protein	204
LPC_2208		Putative transcription factor	164
LPC_2207		Conserved hypothetical protein	86
LPC_2206		Putative transcriptional regulator	68
LPC_2205		Putative abortive infection bacteriophage resistance protein	323
LPC_2204	int	Putative integrase	394
Repeat
LPC_2203		Conserved hypothetical protein	62
LPC_2202		Putative acetyltransferase	142
LPC_2201		Conserved hypothetical protein	168
LPC_2200		Putative P-loop ATPase (pseudogene)	274
LPC_2199		Transposase	504
LPC_2198		Putative P-loop ATPase (pseudogene)	208
LPC_2197		Transposase	292
LPC_2196		hypothetical protein	163
LPC_2195		Putative helicase	585
LPC_2194		Conserved hypothetical protein	131
LPC_2193		hypothetical protein	53
LPC_2192		Putative excisionase	149
LPC_2191		Conserved hypothetical protein	190
LPC_2190	int	Putative integrase	412
Repeat
LPC_2189		Putative transposase	329
LPC_2188		hypothetical protein	67
LPC_2187		hypothetical protein	109
LPC_2186		Conserved hypothetical protein	74
LPC_2185		hypothetical protein	147
LPC_2184		hypothetical protein	78
LPC_2183		Putative helicase (pseudogene)	47
LPC_2182		hypothetical protein	73
LPC_2181		Putative helicase (pseudogene)	479
LPC_2180		Conserved hypothetical protein	84
LPC_2179		hypothetical protein	71
LPC_2178		Antitoxin component of toxin-antitoxin system	89
LPC_2177		Toxin component of toxin-antitoxin system	94
LPC_2176		Transposase	292
LPC_2175		Conserved hypothetical protein	331
LPC_2174		Conserved hypothetical protein	175
LPC_2173	mviN	Putative peptidoglycan biosynthesis protein MviN	536
LPC_2172		Streptomycin 3''-adenylyltransferase	602
LPC_2171	tam	Cypemycin methyltransferase	202
LPC_2170		ribosomal-protein-alanine acetyltransferase	165
Repeat
LpaGI-1
Locus tag	Gene	Product	Length (aa)
lpa_05026	tRNA-Thr
lpa_01465		putative proline hydroxylase	253
lpa_01466		Conserved hypothetical protein	356
lpa_01467		hypothetical protein	223
lpa_01469	umuD	putative SOS response transcriptional regulator	169
lpa_01470	umuC	putative DNA replication/repair protein	421
lpa_01472		CRISPR-associated endonuclease Cas1	323
lpa_01473		CRISPR-associated helicase Cas3	993
lpa_01474		Conserved hypothetical protein	319
lpa_01475		Conserved hypothetical protein	339
lpa_01476		CRISPR-associated protein Cas6/Csy4	185
lpa_01482		hypothetical protein	68
lpa_01486	ardA	Antirestriction protein	169
lpa_01487	ssb	Single stranded DNA-binding protein	141
lpa_01488		Conserved hypothetical protein	65
lpa_01489		hypothetical protein	58
lpa_01490		hypothetical protein	59
lpa_01491		hypothetical protein	55
lpa_01492		Conserved hypothetical protein	158
lpa_01495	intP1	Putative integrase	300
lpa_01497	intP2	Putative integrase	270
lpa_01498		hypothetical protein	87
lpa_01500		Conserved hypothetical protein	289
lpa_01501	lgi1T	LGI-T4SS subunit, virD4/TraD-like	645
lpa_01502	lgi1S	LGI-T4SS subunit	110
lpa_01503	lgi1R	LGI-T4SS subunit	58
lpa_01504	lgi1Q	LGI-T4SS subunit, TraG-like	518
lpa_01505	lgi1P	LGI-T4SS subunit	456
lpa_01506	lgi1O	LGI-T4SS subunit	325
lpa_01507	lgi1N	LGI-T4SS subunit, virB4/TraC-like	917
lpa_01509	lgi1M	LGI-T4SS subunit	116
lpa_01510	lgi1L	LGI-T4SS subunit, TraB-like	420
lpa_01514	lgi1K	LGI-T4SS subunit (pseudogene)	259
lpa_01515	lgi1J	LGI-T4SS subunit	219
lpa_01518	lgi1I	LGI-T4SS subunit	121
lpa_01519	lgi1H	LGI-T4SS subunit	122
lpa_01521	lgi1G	LGI-T4SS subunit	89
lpa_01522	lgi1F	LGI-T4SS subunit	109
lpa_01523	lgi1E	LGI-T4SS subunit	211
lpa_01525	lgi1D	LGI-T4SS subunit	144
lpa_01526	lgi1C	LGI-T4SS subunit	274
lpa_01528	lgi1B	LGI-T4SS subunit	196
lpa_01530	lgi1A	LGI-T4SS subunit	138
lpa_01531	lvrC	Legionella vir homolog C, regulator	67
lpa_01532	lvrB	Legionella vir homolog B	118
lpa_01533	lvrA	Legionella vir homolog A	300
lpa_01534	lvrR	Legionella vir homolog R, repressor	85
lpa_01536		Putative secreted protein	317
lpa_01537	helC	Cation efflux system protein HelC	401
lpa_01538	helB	Cation efflux system protein HelB	419
lpa_01539	helA	Cation efflux system protein HelC	1050
lpa_01540	cadA	putative cadmium-transporting ATPase	714
lpa_01544		Conserved hypothetical protein	58
lpa_01547		Conserved hypothetical protein	58
lpa_01548		hypothetical protein	55
lpa_01551	ctpA	Putative calcium-transporting ATPase	900
lpa_01552	cebC	Cation efflux system protein C	420
lpa_01553	cebB	Cation efflux system protein B	378
lpa_01555	cebA	Cation efflux system protein A	1048
lpa_01556		Putative beta lactamase	454
lpa_01558	deoA	Putative pyrimidine-nucleoside phosphorylase	505
lpa_01559		Ribose-phosphate pyrophosphokinase	302
lpa_01560		Predicted membrane protein	57
lpa_01563	copA1	Copper-transporting P-type ATPase	695
lpa_01565	yegE	Putative diguanylate cyclase	288
lpa_01566		Putative outer membrane lipoprotein	124
lpa_01567	cecC	Cation efflux system protein C	433
lpa_01568	cecB	Cation efflux system protein B	315
lpa_01569	cecA	Cation efflux system protein A	1071
lpa_01570		hypothetical protein	151
lpa_01573		Putative methyltransferase	352
lpa_01574		Conserved hypothetical protein	152
lpa_01575		putative toxin (plasmid stabilisation protein)	95
lpa_01576		Conserved hypothetical protein	74
lpa_01577	cusA	Cation efflux system protein A	1039
lpa_01578	cusB	Cation efflux system protein B	423
lpa_01579	cusC	Cation efflux system protein C	424
lpa_01580		hypothetical protein	104
lpa_01582		Putative polyhydroxyalkanoate synthase	560
lpa_01583		Conserved hypothetical protein	52
lpa_01584		Conserved hypothetical protein	63
lpa_01586		Predicted membrane protein	176
lpa_01588	copA	putative copper resistance protein	1029
lpa_01590		hypothetical protein	154
lpa_01593		hypothetical protein	204
lpa_01595		hypothetical protein	58
lpa_01596		Glutamine-binding periplasmic protein precursor	170
lpa_01598		Cation efflux system protein CzcC	417
lpa_01599		Cation efflux system protein CzcB	418
lpa_01601		Cation efflux system protein CzcA	1053
lpa_01602		hypothetical protein	67
lpa_01604		Putative transcriptional regulator	99
lpa_01606	cadA	Putative cadmium-transporting ATPase	714
lpa_01608		Conserved hypothetical protein	58
lpa_01609	int	Putative integrase	192
lpa_01610		Transposase, TnpA family, pseudo	507
lpa_01611		Transposase, TnpA family, pseudo	427
lpa_01612		Transposase, TnpA family, pseudo	99
lpa_01614		Conserved hypothetical protein	99
lpa_01615		Putative methyltransferase	222
lpa_01616		Conserved hypothetical protein	166
lpa_01618		hypothetical protein	274
lpa_01619		Conserved hypothetical protein	254
lpa_01621		Putative oxidoreductase	628
lpa_01622		Conserved hypothetical protein	125
lpa_01623	atpG	F-type ATPase gamma subunit	290
lpa_01625	atpA	F-type ATPase alpha subunit	491
lpa_01626	atpF	F-type ATPase subunit b	248
lpa_01627	atpE	F-type ATPase subunit c	92
lpa_01628	atpB	F-type ATPase subunit a	169
lpa_01630		F-type ATPase delta subunit	93
lpa_01631	atpC	F-type ATPase epsilon subunit	137
lpa_01632	atpD	F-type ATPase beta subunit	466
lpa_01634		Predicted membrane protein	150
lpa_01637		Conserved hypothetical protein	58
lpa_01638		Putative transcriptional regulator	88
lpa_01639		Putative heme binding protein	181
lpa_01640		Putative diguanylate cyclase	109
lpa_01641		Putative signal transduction protein	388
lpa_01643	phaC	Putative polyhydroxyalkanoate synthase	598
lpa_01645	phaB	Putative acetoacetyl-CoA reductase	248
lpa_01646	cspC	Cold shock protein	70
lpa_01649		Conserved hypothetical protein	144
lpa_01650	hcpD	Putative beta-lactamase	343
lpa_01651	proP	Proline transporter	431
lpa_01652		Peptide deformylase	173
lpa_01653		Conserved hypothetical protein	204
lpa_01654		Putative transcription factor	164
lpa_01655		Conserved hypothetical protein	86
lpa_01656		Putative transcriptional regulator	68
lpa_01657		Putative abortive infection bacteriophage resistance protein	322
lpa_01658	int	Putative integrase	394
Repeat
lpa_01659		Conserved hypothetical protein	62
lpa_01661		Putative acetyltransferase	142
lpa_01665		Conserved hypothetical protein	168
lpa_01666		Putative P-loop ATPase	460
lpa_01667		Putative transposase	292
lpa_01668		hypothetical protein	86
lpa_01670		Putative helicase	585
lpa_01671		Conserved hypothetical protein	131
lpa_01672		Conserved hypothetical protein	53
lpa_01673		Putative excisionase	149
lpa_01674		Conserved hypothetical protein	190
lpa_01676	ltraA	Reverse transcriptase	520
lpa_01677		Conserved hypothetical protein	332
lpa_01678		hypothetical protein	163
lpa_01680		Conserved hypothetical protein	175
lpa_01681		hypothetical protein	43
lpa_01683		hypothetical protein	124
lpa_01685	mviN	Putative peptidoglycan biosynthesis protein MviN	438
lpa_01686		Streptomycin 3''-adenylyltransferase	602
lpa_01687	tam	Cypemycin methyltransferase	202
lpa_01688		ribosomal-protein-alanine acetyltransferase	165
Repeat
LpwGI-1
Locus tag	Gene	Product	Length (aa)
tRNA-Thr	tRNA-Thr
LPW_10581		Putative proline hydroxylase	253
LPW_10591		Conserved hypothetical protein	264
LPW_10601		Conserved hypothetical protein	223
LPW_10611	umuD	putative SOS response transcriptional regulator	169
LPW_10621	umuC	putative DNA replication/repair protein	421
LPW_10631		Conserved hypothetical protein	48
LPW_10641		Conserved hypothetical protein	281
LPW_10651		Conserved hypothetical protein	166
LPW_10661	ardA	Antirestriction protein	169
LPW_10671	ssb	Single stranded DNA-binding protein	141
LPW_10681		Conserved hypothetical protein	65
LPW_10691		Conserved hypothetical protein	98
LPW_10701	intP1	Putative integrase	300
LPW_10711	intP2	Putative integrase	270
LPW_10721		Putative serine protease	542
LPW_10731	lgi1T	LGI-T4SS subunit, virD4/TraD-like	645
LPW_10741	lgi1S	LGI-T4SS subunit	110
LPW_10751	lgi1R	LGI-T4SS subunit	58
LPW_10761	lgi1Q	LGI-T4SS subunit, TraG-like	518
LPW_10771	lgi1P	LGI-T4SS subunit	456
LPW_10781	lgi1O	LGI-T4SS subunit	325
LPW_10791	lgi1N	LGI-T4SS subunit, virB4/TraC-like	917
LPW_10801	lgi1M	LGI-T4SS subunit	116
LPW_10811	lgi1L	LGI-T4SS subunit, TraB-like	420
LPW_10821	lgi1K	LGI-T4SS subunit	259
LPW_10831	lgi1J	LGI-T4SS subunit	219
LPW_10841	lgi1I	LGI-T4SS subunit	121
LPW_10851	lgi1H	LGI-T4SS subunit	122
LPW_10861	lgi1G	LGI-T4SS subunit	89
LPW_10871	lgi1F	LGI-T4SS subunit	109
LPW_10881	lgi1E	LGI-T4SS subunit	211
LPW_10891	lgi1D	LGI-T4SS subunit	144
LPW_10901	lgi1C	LGI-T4SS subunit	274
LPW_10911	lgi1B	LGI-T4SS subunit	196
LPW_10921	lgi1A	LGI-T4SS subunit	138
LPW_10931	lvr3C	Legionella vir homolog C, regulator	67
LPW_10941	lvr3B	Legionella vir homolog B	118
LPW_10951	lvr3A	Legionella vir homolog A	300
LPW_10961	lvr3R	Legionella vir homolog R, repressor	85
LPW_10971	copB	Putative copper resistance protein (pseudogene)	161
LPW_10981		Putative outer membrane lipoprotein (pseudogene)	179
LPW_11001		Conserved hypothetical protein	204
LPW_11011		hypothetical protein	58
LPW_11031		Putative periplasmic protein (pseudogene)	151
LPW_11041		Cation efflux system protein C	417
LPW_11051		Cation efflux system protein B	418
LPW_11061		Cation efflux system protein A	1053
LPW_11071		hypothetical protein	67
LPW_11081		Putative transcriptional regulator (pseudogene)	106
LPW_11101	cadA	Putative cadmium-transporting ATPase	714
LPW_11111		hypothetical protein	56
LPW_11121		hypothetical protein	58
LPW_11131		Conserved hypothetical protein	55
LPW_11141		Putative transcriptional regulator	85
LPW_11151		Putative heme binding protein	181
LPW_11161		Putative diguanylate cyclase	507
LPW_11171	phaC	Putative polyhydroxyalkanoate synthase (pseudogene)	523
LPW_11191	phaB	Putative acetoacetyl-CoA reductase	248
LPW_11201	cspC	Cold shock protein	70
LPW_11211		hypothetical protein	53
LPW_11221		hypothetical protein	43
LPW_11231	hcpD	Putative beta-lactamase	343
LPW_11241	proP	Proline transporter	431
LPW_11251		Peptide deformylase	173
LPW_11261		Conserved hypothetical protein	219
LPW_11271		Putative transcription factor	140
LPW_11281		Conserved hypothetical protein	102
LPW_11291		Putative transcriptional regulator	74
LPW_11301	int	Putative integrase	415
Repeat
LplGI-1
Locus tag	Gene	Product	Length (aa)
tRNA-Thr	tRNA-Thr
lpl1001		Putative proline hydroxylase	253
lpl1002		Conserved hypothetical protein	356
lpl1003		Conserved hypothetical protein	223
lpl1004	umuD	putative SOS response transcriptional regulator	169
lpl1005	umuC	putative DNA replication/repair protein	426
lpl1006		Conserved hypothetical protein	45
lpl1007		Conserved hypothetical protein	281
lpl1008		Conserved hypothetical protein	166
lpl1009	ardA	Antirestriction protein	169
lpl1010	ssb	Single stranded DNA-binding protein	141
lpl1011		Conserved hypothetical protein	65
lpl1012		Conserved hypothetical protein	98
lpl1013	intP1	Putative integrase	300
lpl1014	intP2	Putative integrase	269
lpl1015		Putative serine protease	542
lpl1016	lgi1T	LGI-T4SS subunit, virD4/TraD-like	645
lpl1017	lgi1S	LGI-T4SS subunit	110
lpl1018	lgi1R	LGI-T4SS subunit	58
lpl1019	lgi1Q	LGI-T4SS subunit, TraG-like	518
lpl1020	lgi1P	LGI-T4SS subunit	456
lpl1021	lgi1O	LGI-T4SS subunit	325
lpl1022	lgi1N	LGI-T4SS subunit, virB4/TraC-like	917
lpl1023	lgi1M	LGI-T4SS subunit	116
lpl1024	lgi1L	LGI-T4SS subunit, TraB-like	420
lpl1025	lgi1K	LGI-T4SS subunit	259
lpl1026	lgi1J	LGI-T4SS subunit	219
lpl1027	lgi1I	LGI-T4SS subunit	121
lpl1028	lgi1H	LGI-T4SS subunit	122
lpl1029	lgi1G	LGI-T4SS subunit	89
lpl1030	lgi1F	LGI-T4SS subunit	109
lpl1031	lgi1E	LGI-T4SS subunit	211
lpl1032	lgi1D	LGI-T4SS subunit	144
lpl1033	lgi1C	LGI-T4SS subunit	274
lpl1034	lgi1B	LGI-T4SS subunit	196
lpl1035	lgi1A	LGI-T4SS subunit	138
lpl1036	lvrC	Legionella vir homolog C, regulator	67
lpl1037	lvrB	Legionella vir homolog B	118
lpl1038	lvrA	Legionella vir homolog A	300
lpl1039	lvrR	Legionella vir homolog R, repressor	85
lpl1040		Putative copper resistance protein (pseudogene)	163
lpl1041		Putative outer membrane lipoprotein	154
lpl1042		Conserved hypothetical protein	204
lpl1043		Putative periplasmic protein (pseudogene)	173
lpl1044	helC	Cation efflux system protein C	417
lpl1045	helB	Cation efflux system protein B	418
lpl1046	helA	Cation efflux system protein A	1053
lpl1047		hypothetical protein	67
lpl1048		Putative transcriptional regulator	99
lpl1049	cadA	Putative cadmium-transporting ATPase	714
lpl1050		hypothetical protein	78
lpl1051		Conserved hypothetical protein	55
lpl1052		Putative transcriptional regulator	85
lpl1053		Putative heme binding protein	181
lpl1054		Putative diguanylate cyclase	507
lpl1055	phaC	Putative polyhydroxyalkanoate synthase (pseudogene)	555
lpl1056	phaB	Putative acetoacetyl-CoA reductase	248
lpl1057	cspC	Cold shock protein	70
lpl1058		Conserved hypothetical protein	108
lpl1059	hcpD	Putative beta-lactamase	343
lpl1060	proP	Proline transporter	431
lpl1061		Peptide deformylase	173
lpl1062		Conserved hypothetical protein	191
lpl1063		Putative transcription factor	164
lpl1064		Conserved hypothetical protein	82
lpl1065		Putative transcriptional regulator	73
lpl1066	int	Putative integrase	415
Repeat
lpl1067		hypothetical protein	317
lpl1068		Putative helicase	1129
lpl1069		hypothetical protein	483
lpl1070		Putative outer membrane protein	235
lpl1071		Putative chromosome segregation protein	658
lpl1072		Conserved hypothetical protein	91
lpl1073		Putative helicase	592
lpl1074		Conserved hypothetical protein	270
lpl1075		hypothetical protein	55
lpl1076		hypothetical protein	259
lpl1077		hypothetical protein	148
lpl1078		Putative transposase	89
lpl1079		Putative transposase	282
lpl1080		hypothetical protein	272
lpl1081		hypothetical protein	185
lpl1082		Conserved hypothetical protein	124
lpl1083		Putative transcriptional regulator	120
lpl1084		Putative DNA-damage-inducible protein	85
lpl1085	int	Putative integrase	414
Repeat
LppGI-1
Locus tag	Gene	Product	Length (aa)
tRNA-Thr	tRNA-Thr
lpp1034		Putative proline hydroxylase (fragment)	104
lpp1035		Putative transposase	392
lpp1036		Putative proline hydroxylase (fragment)	154
lpp1037		Conserved hypothetical protein	356
lpp1038		Conserved hypothetical protein	223
lpp1039	umuD	putative SOS response transcriptional regulator	169
lpp1040	umuC	putative DNA replication/repair protein	426
lpp1041		Conserved hypothetical protein	45
lpp1042		Conserved hypothetical protein	281
lpp1043		Conserved hypothetical protein	166
lpp1044	ardA	Antirestriction protein	169
lpp1045	ssb	Single stranded DNA-binding protein	141
lpp1046		Conserved hypothetical protein	65
lpp1047		Conserved hypothetical protein	98
lpp1048	intP1	Putative integrase	300
lpp1049	intP2	Putative integrase	269
lpp1050		Conserved hypothetical protein	215
lpp1051		Conserved hypothetical protein	104
lpp1052		lgiT fragment	95
lpp1053		hypothetical protein	95
lpp1054		hypothetical protein	312
lpp1055	lgi1T	LGI-T4SS subunit, virD4/TraD-like	660
lpp1056	lgi1S	LGI-T4SS subunit	110
lpp1056a	lgi1R	LGI-T4SS subunit	58
lpp1057	lgi1Q	LGI-T4SS subunit, TraG-like	518
lpp1058	lgi1P	LGI-T4SS subunit	456
lpp1059	lgi1O	LGI-T4SS subunit	325
lpp1060	lgi1N	LGI-T4SS subunit, virB4/TraC-like	917
lpp1061	lgi1M	LGI-T4SS subunit	116
lpp1062	lgi1L	LGI-T4SS subunit, TraB-like	420
lpp1063	lgi1K	LGI-T4SS subunit	259
lpp1064	lgi1J	LGI-T4SS subunit	219
lpp1065	lgi1I	LGI-T4SS subunit	121
lpp1066	lgi1H	LGI-T4SS subunit	122
lpp1067	lgi1G	LGI-T4SS subunit	89
lpp1068	lgi1F	LGI-T4SS subunit	109
lpp1069	lgi1E	LGI-T4SS subunit	211
lpp1070	lgi1D	LGI-T4SS subunit	144
lpp1071	lgi1C	LGI-T4SS subunit	274
lpp1072	lgi1B	LGI-T4SS subunit	195
lpp1073	lgi1A	LGI-T4SS subunit	138
lpp1074	lvrC	Legionella vir homolog C, regulator	73
lpp1075	lvrB	Legionella vir homolog B	120
lpp1076	lvrA	Legionella vir homolog A	301
lpp1077	lvrR	Legionella vir homolog R, repressor	85
lpp1078		Putative methyltransferase	321
lpp1079		Conserved hypothetical protein	248
lpp1080		Putative DNA repair endonuclease	152
lpp1081		hypothetical protein	353
lpp1082		Putative proline transporter	432
lpp1083		Putative peptide deformylase	173
lpp1084		Conserved hypothetical protein	192
lpp1085		Putative transcription regulator	164
lpp1086		Conserved hypothetical protein	82
lpp1087		Putative transcriptional regulator	73
lpp1088	int	Putative integrase	415
Repeat
LpcGI-2
Locus tag	Gene	Product	Length (aa)
LPC_1832	tRNA-Met
LPC_1833		Putative integrase	375
LPC_1834		Putative acetyltransferase	157
LPC_1835	proP	Proline transporter	425
LPC_1836		Putative acetyltransferase	171
LPC_1837		Putative hydrolase	228
LPC_1838		Putative transcriptional regulator	268
LPC_1839		Conserved hypothetical protein	80
LPC_1840		hypothetical protein	66
LPC_1841		Conserved hypothetical protein	132
LPC_1842		Putative cadmium-transporting ATPase, truncated	636
LPC_1843		Putative cadmium-transporting ATPase, truncated	478
LPC_1844		Conserved hypothetical protein	58
LPC_1845		Conserved hypothetical protein	57
LPC_1846	cadA	Putative cadmium-transporting ATPase	712
LPC_1847	helA	Cation efflux system protein A	1050
LPC_1848	helB	Cation efflux system protein B	419
LPC_1849	helC	Cation efflux system protein C	415
LPC_1850		Putative reverse transcriptase	455
LPC_1851		hypothetical protein	54
LPC_1852		Conserved hypothetical protein	250
LPC_1853		hypothetical protein	508
LPC_1854		Conserved hypothetical protein	118
LPC_1855		Putative reverse transcriptase	400
LPC_1856		Putative transposase	487
LPC_1857		Putative transcriptional regulator	221
LPC_1858	lvrA	Legionella vir homolog R, repressor	291
LPC_1859	lvrB	Legionella vir homolog A	121
LPC_1860	lvrC	Legionella vir homolog B	66
LPC_1861	lgi2A	Legionella vir homolog C, regulator	145
LPC_1862	lgi2B	LGI-T4SS subunit	203
LPC_1863	lgi2C	LGI-T4SS subunit	279
LPC_1864	lgi2D	LGI-T4SS subunit	153
LPC_1865	lgi2E	LGI-T4SS subunit	233
LPC_1866	lgi2F	LGI-T4SS subunit	108
LPC_1867	lgi2G	LGI-T4SS subunit	88
LPC_1868	lgi2H	LGI-T4SS subunit	129
LPC_1869	lgi2I	LGI-T4SS subunit	117
LPC_1870	lgi2J	LGI-T4SS subunit	221
LPC_1871	lgi2K	LGI-T4SS subunit	261
LPC_1872	lgi2L	LGI-T4SS subunit	438
LPC_1873	lgi2M	LGI-T4SS subunit, TraB-like	130
LPC_1874	lgi2N	LGI-T4SS subunit	925
LPC_1875	lgi2O	LGI-T4SS subunit, virB4/TraC-like	327
LPC_1876	lgi2P	LGI-T4SS subunit	461
LPC_1877	lgi2Q	LGI-T4SS subunit	523
LPC_1878	lgi2R	LGI-T4SS subunit, TraG-like	70
LPC_1879	lgi2S	LGI-T4SS subunit	111
LPC_1880	lgi2T	LGI-T4SS subunit	669
LPC_1881		LGI-T4SS subunit, virD4/TraD-like	161
LPC_1882		Conserved hypothetical protein	70
LPC_1883	intP2	Putative integrase	268
LPC_1884	intP1	Putative integrase	300
LPC_1885		Conserved hypothetical protein	87
LPC_1886		Putative antirestriction protein	169
LPC_1887		Putative nucleotidyl transferase	308
LPC_1888		Putative adenosylhomocysteinase	151
Repeat
LPC_2136		Putative transposase	392
LPC_2135		hypothetical protein	92
LPC_2134		Conserved hypothetical protein	77
LPC_2133		Conserved hypothetical protein	66
LPC_2132		Similar to conjugation protein, traK	94
LPC_2131		Conserved hypothetical protein	233
LPC_2130		Putative Dot/Icm effector	311
LPC_2129		Putative methyltransferase	213
LPC_2128		Putative Dot/Icm effector, SidC	565
LPC_2127		Putative transposase	392
LPC_2126		Conserved hypothetical protein	257
LPC_2125		Conserved hypothetical protein	176
LPC_2124		Conserved hypothetical protein	328
LPC_2123		Putative integrase (pseudogene)	123
LPC_2122		Putative transcriptional regulator	302
LPC_2121		Putative membrane protein	287
Repeat
LppGI-2
Locus tag	Gene	Product	Length (aa)
tRNA-Met	tRNA-Met		25
lpp2311		Putative transposase	392
lpp2312		Putative integrase	365
lpp2313		Putative acetyltransferase	157
lpp2314	proP	Proline transporter	425
lpp2315		Putative acetyltransferase	171
lpp2316		Putative hydrolase	228
lpp2317		Putative transcriptional regulator	268
lpp2318		Conserved hypothetical protein	80
lpp2319		Putative methyltransferase (pseudogene)	55
lpp2320		hypothetical protein	144
lpp2321	cspC	Cold shock protein	70
lpp2322	phaB	Putative acetoacetyl-CoA reductase	248
lpp2323	phaC	Putative polyhydroxyalkanoate synthase	605
lpp2324		Putative diguanylate cyclase	507
lpp2325		Putative heme binding protein	181
lpp2326		Putative transcriptional regulator	88
lpp2327		Putative membrane protein	150
lpp2328	atpD	F-type ATPase beta subunit	475
lpp2329	atpC	F-type ATPase epsilon subunit	137
lpp2330		F-type ATPase delta subunit	93
lpp2331	atpB	F-type ATPase subunit a	231
lpp2332	atpE	F-type ATPase subunit c	92
lpp2333	atpF	F-type ATPase subunit b	248
lpp2334	atpA	F-type ATPase alpha subunit	491
lpp2335	atpG	F-type ATPase gamma subunit	290
lpp2336		Conserved hypothetical protein	125
lpp2337		Putative oxidoreductase	628
lpp2338		Conserved hypothetical protein	254
lpp2339		hypothetical protein	273
lpp2340		Conserved hypothetical protein	167
lpp2341		Putative isoprenylcysteine methyltransferase	222
lpp2342		Conserved hypothetical protein	98
lpp2343		hypothetical protein	108
lpp2344	gdhA	Putative glutamate dehydrogenase	433
lpp2345	copA	Putative copper-transporting P-type ATPase	1065
lpp2346		Putative membrane protein	176
lpp2347		Conserved hypothetical protein	69
lpp2348		Putative lipid metabolism protein	560
lpp2349		Conserved hypothetical protein	104
lpp2350		Conserved hypothetical protein	151
lpp2351	cecA	Cation efflux system protein A	1072
lpp2352	cecB	Cation efflux system protein B	323
lpp2353	cecC	Cation efflux system protein C	438
lpp2354		Putative membrane protein	120
lpp2355		Putative diguanylate cyclase	294
lpp2356	copA	Putative copper-transporting P-type ATPase	737
lpp2357		Putative membrane protein	56
lpp2358		Putative ribose-phosphate pyrophosphokinase	304
lpp2359		Putative pyrimidine-nucleoside phosphorylase	518
lpp2360		Putative beta lactamase	471
lpp2361	cebA	Cation efflux system protein A	1048
lpp2362	cebB	Cation efflux system protein B	378
lpp2363	cebC	Cation efflux system protein C	420
lpp2364	ctpA	Putative calcium-transporting ATPase	897
lpp2365		hypothetical protein	44
lpp2366		hypothetical protein	91
lpp2367		Putative secreted protein	286
lpp2368		Conserved hypothetical protein	132
lpp2369	cadA1	Putative cadmium-transporting ATPase (pseudogene)	225
lpp2370	cadA2	Putative cadmium-transporting ATPase	712
lpp2371	helA	Cation efflux system protein A	1050
lpp2372	helB	Cation efflux system protein B	419
lpp2373	helC	Cation efflux system protein C	415
lpp2374		hypothetical protein	39
lpp2375	lvrR	Legionella vir homolog R, repressor	221
lpp2376	lvrA	Legionella vir homolog A	291
lpp2377	lvrB	Legionella vir homolog B	122
lpp2378	lvrC	Legionella vir homolog C, regulator	66
lpp2379	lgi2A	LGI-T4SS subunit	145
lpp2380	lgi2B	LGI-T4SS subunit	197
lpp2381	lgi2C	LGI-T4SS subunit	279
lpp2382	lgi2D	LGI-T4SS subunit	153
lpp2383	lgi2E	LGI-T4SS subunit	233
lpp2384	lgi2F	LGI-T4SS subunit	109
lpp2385	lgi2G	LGI-T4SS subunit	88
lpp2386	lgi2H	LGI-T4SS subunit	129
lpp2387	lgi2I	LGI-T4SS subunit	117
lpp2388	lgi2J	LGI-T4SS subunit	221
lpp2389	lgi2K	LGI-T4SS subunit	261
lpp2390	lgi2L	LGI-T4SS subunit, TraB-like	438
lpp2391	lgi2M	LGI-T4SS subunit	130
lpp2392	lgi2N	LGI-T4SS subunit, virB4/TraC-like	925
lpp2393	lgi2O	LGI-T4SS subunit	327
lpp2394	lgi2P	LGI-T4SS subunit	461
lpp2395	lgi2Q	LGI-T4SS subunit, TraG-like	523
lpp2396	lgi2R	LGI-T4SS subunit	70
lpp2397	lgi2S	LGI-T4SS subunit	111
lpp2398	lgi2T	LGI-T4SS subunit, virD4/TraD-like	669
lpp2399		hypothetical protein	161
lpp2400		Conserved hypothetical protein	96
lpp2401		Conserved hypothetical protein	323
lpp2402		Putative transposase	392
lpp2403	intP2	Putative integrase	268
lpp2404	intP1	Putative integrase	301
lpp2405		Putative permease	353
lpp2406		Conserved hypothetical protein	64
lpp2407		Putative antirestriction protein	169
lpp2408		Putative nucleotidyl transferase	309
lpp2409		Putative adenosylhomocysteinase	151
Repeat
lpp2410		Putative transposase	327
lpp2411		hypothetical protein	61
lpp2412		Putative relaxase (fragment)	58
lpp2413		Putative membrane protein	233
lpp2414		Putative regulator	230
lpp2415		Helicase (fragment)	198
lpp2416		Putative transposase	109
lpp2417		Putative Dot/Icm effector, LtpI	119
lpp2418		Putative Dot/Icm effector	311
lpp2419		Putative methyltransferase	213
lpp2420		Conserved hypothetical protein (pseudogene)	59
lpp2421		Putative transposase	162
lpp2422		Conserved hypothetical protein (pseudogene)	121
lpp2423		Putative regulator	203
lpp2424		Conserved hypothetical protein	151
lpp2425		Conserved hypothetical protein	329
lpp2426		Antitoxin component of toxin-antitoxin system	76
lpp2427		Toxin component of toxin-antitoxin system	79
lpp2428		Conserved hypothetical protein	233
lpp2429		Putative transposase (pseudogene)	73
lpp2430		Conserved hypothetical protein	76
lpp2431		Putative mannose-6-phosphate isomerase	104
lpp2432		Putative acetyl-CoA carboxylase	431
lpp2433		Putative transporter	403
lpp2434		hypothetical protein	465
lpp2435		Putative flavin reductase	212
lpp2436		Conserved hypothetical protein	449
lpp2437		Putative methyltransferase	252
lpp2438		Putative deaminase	66
lpp2439		Putative efflux protein	409
Repeat
LpwGI-2
Locus tag	Gene	Product	Length (aa)
tRNA-Arg	tRNA-Arg
LPW_21181		Putative integrase	387
LPW_21191		Conserved hypothetical protein	335
LPW_21201		Putative acetyltransferase	162
LPW_21211	proP	Proline transporter	425
LPW_21221		Putative acetyltransferase	171
LPW_21231		Putative hydrolase	229
LPW_21241		Putative transcriptional regulator	268
LPW_21251		Conserved hypothetical protein	80
LPW_21261		Putative methyltransferase	261
LPW_21271		Conserved hypothetical protein	116
LPW_21281		Putative DNA topology modulation protein	184
LPW_21291		Conserved hypothetical protein	198
LPW_21301		Putative acetyltransferase	182
LPW_21311		Putative acetyltransferase	185
LPW_21321		Putative multidrug transporter activation protein	347
LPW_21331		Putative methyltransferase	294
LPW_21341		Putative acetyltransferase	140
LPW_21351		Putative ATPase	387
LPW_21361		Conserved hypothetical protein	129
LPW_21371		hypothetical protein	286
LPW_21381		Putative acetyltransferase	383
LPW_21391		Putative phosphotransferase	334
LPW_21401		3-oxoacyl-[acyl-carrier-protein] reductase FabG	261
LPW_21411		3-oxoacyl-[acyl-carrier-protein] reductase FabG1	265
LPW_21421		Putative acetyltransferase	146
LPW_21431		Putative methylase	343
LPW_21441		Putative methyltransferase	72
LPW_21451		hypothetical protein	46
LPW_21461		Putative methyltransferase	240
LPW_21471		Putative phosphotransferase	323
LPW_21481		Aminoglycoside 3' phosphotransferase	479
LPW_21491		Putative shikimate kinase	260
LPW_21501	fes	Ferric enterobactin esterase	479
LPW_21511		Conserved hypothetical protein	188
LPW_21521		Putative ABC transporter	132
LPW_21531		hypothetical protein	56
LPW_21541		Putative multidrug resistance ABC transporter	388
LPW_21551		hypothetical protein	180
LPW_21561		Putative multidrug transporter activation protein	250
LPW_21571		Putative acetyltransferase	332
LPW_21581		hypothetical protein	319
LPW_21591		Putative aminoglycoside resistance protein	266
LPW_21601		hypothetical protein	46
LPW_21611		Enterobactin/ferric enterobactin esterase	877
LPW_21621		pyridoxamine 5'-phosphate oxidase	194
LPW_21631	lvrR	Legionella vir homolog R, repressor	221
LPW_21641	lvrA	Legionella vir homolog A	290
LPW_21651	lvrB	Legionella vir homolog B	122
LPW_21661	lvrC	Legionella vir homolog C, regulator	66
LPW_21671	lgi2A	LGI-T4SS subunit	145
LPW_21681	lgi2B	LGI-T4SS subunit	202
LPW_21691	lgi2C	LGI-T4SS subunit	280
LPW_21701	lgi2D	LGI-T4SS subunit	153
LPW_21711	lgi2E	LGI-T4SS subunit	233
LPW_21721	lgi2F	LGI-T4SS subunit	108
LPW_21731	lgi2G	LGI-T4SS subunit	88
LPW_21741	lgi2H	LGI-T4SS subunit	129
LPW_21751	lgi2I	LGI-T4SS subunit	117
LPW_21761	lgi2J	LGI-T4SS subunit	216
LPW_21771	lgi2K	LGI-T4SS subunit	261
LPW_21781	lgi2L	LGI-T4SS subunit, TraB-like	438
LPW_21791	lgi2M	LGI-T4SS subunit	130
LPW_21801	lgi2N	LGI-T4SS subunit, virB4/TraC-like	925
LPW_21811	lgi2O	LGI-T4SS subunit	327
LPW_21821	lgi2P	LGI-T4SS subunit	461
LPW_21831	lgi2Q	LGI-T4SS subunit, TraG-like	523
LPW_21841	lgi2R	LGI-T4SS subunit	70
LPW_21851	lgi2S	LGI-T4SS subunit	111
LPW_21861	lgi2T	LGI-T4SS subunit, virD4/TraD-like	669
LPW_21871	lgi2U	Putative LGI-T4SS subunit	179
LPW_21881		Conserved hypothetical protein	192
LPW_21891		Putative regulator	128
LPW_21901		Putative Dot/Icm T4SS effector	321
LPW_21911		Putative beta lactamase	519
LPW_21921		Putative transcriptional regulator	267
LPW_21931		Putative cyanophycin synthetase	409
LPW_21941		Conserved hypothetical protein	224
LPW_21951		Putative beta lactamase	719
LPW_21961		Putative antibiotic resistance	332
LPW_21971		Putative glycoxylase	122
LPW_21981		Putative oxidoreductase	245
LPW_21991		Putative acyltransferase (pseudogene)	543
LPW_22001		Conserved hypothetical protein	338
LPW_22011		Conserved hypothetical protein	69
LPW_22021		Putative	161
LPW_22031		hypothetical protein	42
LPW_22041		Similar to Legionella vir homolog A, lvrA	80
LPW_22051		Conserved hypothetical protein	166
LPW_22061		hypothetical protein	61
LPW_22071		hypothetical protein	44
LPW_22081	intP2	Putative integrase	268
LPW_22091	intP1	Putative integrase	258
LPW_22101		Conserved hypothetical protein	87
LPW_22111		Antirestriction protein	169
LPW_22121		Putative glyoxalase	128
LPW_22131		Putative kinase	176
Repeat
LdrGIa
Locus tag	Gene	Product	Length (aa)
LDG_3797	tRNA-Arg
LDG_0943		Putative integrase	387
LDG_0942		Conserved hypothetical protein	335
LDG_0941		Putative acetyltransferase	162
LDG_0940	proP	Proline transporter	425
LDG_0939		Putative acetyltransferase	171
LDG_0938		Putative transcriptional regulator	506
LDG_0937		Conserved hypothetical protein	80
LDG_0936		Putative shikimate kinase	266
LDG_0935		Putative phosphotransferase	329
LDG_0934		Putative aminoglycoside phosphotransferase	304
LDG_0933		Putative antibiotic phosphotransferase	319
LDG_0932		Putative beta lactamase	299
LDG_0931		Putative spectinomycin phosphotransferase	339
LDG_0930		hypothetical protein	227
LDG_0929		Putative ATPase	327
LDG_0928		Putative formamidase	228
LDG_0927		Putative acetyltransferase	320
LDG_0926		Putative pyridoxamine 5'-phosphate oxidase	195
LDG_0925		Putative acetyltransferase	142
LDG_0924		Putative acetyltransferase	183
LDG_0923		Fructosamine-3-kinase	303
LDG_0922		Putative acetyltransferase	196
LDG_0921		Penicillin-binding protein E	460
LDG_0920	lvrR	Legionella vir homolog R, repressor	221
LDG_0919	lvrA	Legionella vir homolog A	289
LDG_0918	lvrB	Legionella vir homolog B	122
LDG_0917	lvrC	Legionella vir homolog C, regulator	64
LDG_0916	lgiA	LGI-T4SS subunit	145
LDG_0915	lgiB	LGI-T4SS subunit	201
LDG_0914	lgiC	LGI-T4SS subunit	276
LDG_0913	lgiD	LGI-T4SS subunit	153
LDG_0912	lgiE	LGI-T4SS subunit	233
LDG_0911	lgiF	LGI-T4SS subunit	108
LDG_0910	lgiG	LGI-T4SS subunit	88
LDG_0909	lgiH	LGI-T4SS subunit	129
LDG_0908	lgiI	LGI-T4SS subunit	117
LDG_0907	lgiJ	LGI-T4SS subunit	221
LDG_0906	lgiK	LGI-T4SS subunit	262
LDG_0905	lgiL	LGI-T4SS subunit, TraB-like	435
LDG_0904	lgiM	LGI-T4SS subunit	130
LDG_0901-0903	lgiN	LGI-T4SS subunit, virB4/TraC-like, pseudo	926
LDG_0900	lgiO	LGI-T4SS subunit	328
LDG_0899	lgiP	LGI-T4SS subunit	460
LDG_0898	lgiQ	LGI-T4SS subunit, TraG-like	523
LDG_0897	lgiR	LGI-T4SS subunit	70
LDG_0896a	lgiS	LGI-T4SS subunit	110
LDG_0896	lgiT	LGI-T4SS subunit, virD4/TraD-like	670
LDG_0895	lgiU	Putative LGI-T4SS subunit	161
LDG_0894		hypothetical protein	69
LDG_0893		Putative helicase	1022
LDG_0892		hypothetical protein	45
LDG_0891		Putative integrase	298
LDG_0890a		Putative integrase	319
	Genes associated with DNA replication
	Genes associated with pathogenesis or adaptation
