# Supplementary material for: A Distinct and Divergent Lineage of Genomic Island-Associated Type IV Secretion Systems in Legionella
Source: PLoS One. 2013 Dec 16;8(12):e82221. doi: 10.1371/journal.pone.0082221 (PMC3864950; doi:10.1371/journal.pone.0082221)
Supplement: Table S7 — Distribution of GI-T4SSs and associated LGIs in new Legionella genomes published since commencement of this study. (XLS) [file pone.0082221.s010.xls]

## Sheet: Sheet1
Table S7. Distribution of GI-T4SSs and associated LGIs in new Legionella genomes that have been published since commencement of this study.
Strain	Accession	Genome status	Ref.	No.	LGI	Size* (Kb)	Locus tags - LGI	Insertion site (attL)	No. direct repeats (attR)	Locus tags - LGI-T4SS
				LGI-T4SSs
Legionella pneumophila LPE509	CP003885	Complete	[1]	1	LpeGI-1	109	LPE509_02114 - LPE509_02234	tRNA-Thr	2	LPE509_02187 - LPE509_02211
Legionella pneumophila HL06041035	FQ958211	Complete	[2]	2	LpvGI-1	98	LPV_1111 - LPV_1216	tRNA-Thr	2	LPV_1154 - LPV_1131
					LpvGI-2	104	LPV_1738 - LPV_1850	tRNA-Arg	1	LPV_1816 - LPV_1839
Legionella pneumophila Lorraine	FQ958210	Complete	[2]	1	LploGI-1	68	LPO_2768 - LPO_2837	tRNA-Pro	1	LPO_2778 - LPO_2800
Legionella pneumophila 570-CO-H	CP003192	Complete	[3]	2	Lp12GI-1	43	lp12_0993 - lp12_1047	tRNA-Thr	2	lp12_1014 - lp12_1036
					Lp12GI-2	110	lp12_1998 - lp12_2107	tRNA-Arg	2	lp12_2074 - lp12_2097
Legionella pneumophila Thunder Bay	CP003730	Complete	[4]	2	Lp6GI-1	102	LP6_0961 - LP6_1053	tRNA-Thr	2	LP6_0970 - LP6_0989
					Lp6GI-2	46	LP6_2037 - LP6_2080	tRNA-Arg	2	LP6_2052 - LP6_2072
*size from attL to first attR
References
1. Ma J, He Y, Hu B, Luo Z-Q. 2013. Genome sequence of an environmental isolate of the bacterial pathogen Legionella pneumophila. Genome Announc. 1(3):e00320-13.
2. Gomez-Valero L, Rusniok C, Jarraud S, Vacherie B, Rouy Z, et al. (2011) Extensive recombination events and horizontal gene transfer shaped the Legionella pneumophila genomes. BMC Genomics 12: 536.
3. Amaro F, Gilbert JA, Owens S, Trimble W, Shuman HA (2012) Whole-genome sequence of the human pathogen Legionella pneumophila serogroup 12 strain 570-CO-H. J Bacteriol 194: 1613-1614.
4. Khan MA, Knox N, Prashar A, Alexander D, Abdel-Nour M, et al. (2013) Comparative genomics reveal that host innate immune responses influence the clinical prevalence of serogroups. PLoS One 8: e67298.
